# Supplementary material for: Phosphate Transporter BnaPT37 Regulates Phosphate Homeostasis in Brassica napus by Changing Its Translocation and Distribution In Vivo
Source: Plants (Basel). 2023 Sep 22;12(19):3362. doi: 10.3390/plants12193362 (PMC10574216; doi:10.3390/plants12193362)
Supplement: Supplementary file 1 [file plants-12-03362-s001.zip]

Archive with 2 entries (2 files):
- BnaPT37-Supplementary Figures.pptx
- BnaPT37-Table S1.pdf
